# Supplementary material for: Genome sequence reveals that Pseudomonas fluorescens F113 possesses a large and diverse array of systems for rhizosphere function and host interaction
Source: BMC Genomics. 2013 Jan 25;14:54. doi: 10.1186/1471-2164-14-54 (PMC3570484; doi:10.1186/1471-2164-14-54)
Supplement: Additional file 6 — Repertoire of T2SSs, T3SSs and T6SSs in the Pseudomonas genus. [file 1471-2164-14-54-S6.xlsx]

## Sheet: Sheet1
Organism	Phylo order		Number of T2SS Locus		T2SS				Number of T3SS Locus		T3SS								Number of T6SS Locus		T6SS
					Hxc		Xcp				Hrp1		Rhizo		Ysc		SPI-I				1 (HSI-2)		2		3		4A		4B
P. geniculata N1	1		1		1				0										0
P. luteola XLDN4-9	2		0						0										0
P. psychrotolerans L19	3		1				1		0										0
Pseudomonas sp. S9	4		0						0										1		1
P. fulva 12-X	5		0						0										1						1
P. pseudoalcaligenes CECT 5344	6		0						0										0
P. mendocina NK-01	7		1				1		0										1						1
P. mendocina DLHK	8		1				1		1		1								2		1				1
P. mendocina ymp	9		1				1		1		1								2		1				1
P. stutzeri SDM-LAC	10		1				1		0										1		1
P. stutzeri DSM 10701	11		1				1		0										1		1
P. stutzeri TS44	12		1				1		0										1		1
P. stutzeri ATCC 14405	13		1				1		0										1		1
P. stutzeri CCUG 29243	14		1				1		0										1		1
P. stutzeri A1501	15		1				1		0										0
P. stutzeri LMG 11199T	16		1				1		0										1		1
P. stutzeri DSM 4166	17		1				1		0										0
P. stutzeri T13	18		1				1		0										0
P. stutzeri XLDN-R	19		1				1		0										0
P. pseudoalcaligenes KF707	20		2				2		0										2				1				1
P. aeruginosa PA7	21		3		1		2		0						0				3		1				1		1
P. aeruginosa N002	22		1				1		1*						1				3		1				1		1
P. aeruginosa AES-1R	23		1				1		1						1				2						1		1
P. aeruginosa 138244	24		2		1		1		1						1				3		1				1		1
P. aeruginosa C3719	25		2		1		1		1						1				3		1				1		1
P. aeruginosa 2192	26		2		1		1		1						1				3		1				1		1
P. aeruginosa PABL056	27		2		1		1		1						1				3		1				1		1
P. aeruginosa NCGM2.S1	28		1		1				1						1				3		1				1		1
P. aeruginosa 39016	29		2		1		1		1						1				3		1				1		1
P. aeruginosa ATCC 700888	30		2		1		1		1						1				3		1				1		1
P. aeruginosa CI27	31		2		1		1		1						1				3		1				1		1
P. aeruginosa PA14	32		2		1		1		1						1				3		1				1		1
Pseudomonas sp. 2_1_26	33		2		1		1		1						1				3		1				1		1
P. aeruginosa PAb1	34		2		1		1		1						1				3		1				1		1
P. aeruginosa 152504	35		2		1		1		1						1				3		1				1		1
P. aeruginosa CIG1	36		2		1		1		1						1				2		1				1
P. aeruginosa ATCC 25324	37		1				1		1						1				3		1				1		1
P. aeruginosa NCMG1179	38		2		1		1		1						1				3		1				1		1
P. aeruginosa DQ8	39		2		1		1		1						1				3		1				1		1
P. aeruginosa LCT-PA102	40		2		1		1		1						1				3		1				1		1
P. aeruginosa AH16	41		2		1		1		1						1				3		1				1		1
P. aeruginosa PADK2 CF510	42		2		1		1		1						1				3		1				1		1
P. aeruginosa DK2	43		2		1		1		1						1				3		1				1		1
P. aeruginosa LESB58	44		2		1		1		1						1				3		1				1		1
P. aeruginosa 19BR	45		2		1		1		1						1				3		1				1		1
P. aeruginosa 213BR	46		2		1		1		1						1				3		1				1		1
P. aeruginosa 9BR	47		2		1		1		1						1				3		1				1		1
P. aeruginosaE2	48		2		1		1		1						1				3		1				1		1
P. aeruginosa XMG	49		2		1		1		1						1				3		1				1		1
P. aeruginosa ATCC 14886	50		1				1		1						1				3		1				1		1
P. aeruginosa PACS2	51		2		1		1		1						1				3		1				1		1
P. aeruginosa M18	52		2		1		1		1						1				3		1				1		1
P. aeruginosa PAO579	53		2		1		1		1						1				2		1				1
P. aeruginosa MRW441	54		2		1		1		1						1				3		1				1		1
P. aeruginosa PAO1	55		2		1		1		1						1				3		1				1		1
P. aeruginosa MPAO1/P1	56		2		1		1		1						1				3		1				1		1
P. aeruginosa MPAO1/P2	57		2		1		1		1						1				3		1				1		1
Pseudomonas sp. HYS	58		0				1		0										1						1
P. entomophila L48	59		2		1		1		0										1		1
P. putida W619	60		1				1		0										2				1						1
Pseudomonas sp. GM84	61		0						0										1										1
Pseudomonas sp. TJI-51	62		1				1		0										2		1								1
Pseudomonas sp. S1312	63		1				1		1								1		1						1
P. putida S11	64		1				1		0										2		1								1
P. putida S16	65		1				1		0										1										1
P. putidaGB-1	66		1				1		0										2		1								1
P. putida B001	67		1				1		1								1		1		1
P. monteilii QM	68		1				1		1								1		1		1
P. putida Idaho	69		1				1		0										2		1								1
P. putida KT2440	70		1				1		0										3*		2*								1
P. putida BIRD1	71		1				1		0										1		1
P. putida S12	72		1				1		0										1		1
P. putida F1	73		1				1		0										2		1								1
P. putida B6-2	74		1				1		0										3		2*								1
P. putida DOT-T1E	75		1				1		0										3		2*								1
P. putida LS46	76		1				1		0										3*		2*								1
P. syringae pv. maculicola ES4326	77		1		1				1		1								2		1				1
P. syringae pv. oryzae 1_6	78		0						2		1		1						2		1								1
P. syringae pv. tomato DC3000	79		0						1		1								2*		2*
P. syringae pv. lachrymans M302278PT	80		0						1		1								1										1
P. syringae pv. tomato T1	81		0						1		1								2		1								1
P. syringae pv. tomato NCPPB 1108	82		0						1		1								2		1								1
P. syringae pv. tomato Max13	83		0						1		1								2		1								1
P. syringae pv. tomato K40	84		0						1		1								2		1								1
P. syringae pv. theae NCPPB 2598	85		0						2		1		1						4		1		1				1		1
P. avellanae BPIC 631	86		0						1		1								1				1
P. syringae pv. morsprunorum M302280PT	87		0						2		1		1						2		1								1
P. syringae pv. actinidiae CH2010-6	88		0						2		1		1						1								1
P. syringae pv. actinidiae CRAFRU8.43	89		0						2		1		1						1								1
P. syringae pv. actinidiae CFBP 7286	90		0						2		1		1						1								1
P. syringae pv. actinidiae PA459	91		0						2		1		1						2		1						1
P. syringae pv. actinidiae M302091	92		0						2		1		1						2		1						1
P. syringae pv. actinidiae KW41	93		0						2		1		1						2		1						1
P. syringae pv. actinidiae NCPPB 3739	94		0						2		1		1						2		1						1
P. syringae pv. actinidiae NCPPB 3871	95		0						2		1		1						2		1						1
P. syringae pv. syringae 642	96		0						1		1								3		1						1		1
P. syringae Cit 7	97		0						2		1		1						1										1
P. syringae pv. pisi 1704B	98		0						1		1								2		1								1
P. syringae pv. panici LMG2367	99		0						1		1								2		1								1
P. syringae pv. syringae FF5	100		0						1		1								2		1								1
P. syringae pv. avellanae ISPaVe013	101		0						2		1		1						1		1
P. syringae pv. avellanae ISPaVe037	102		0						2		1		1						2		1								1
P. syringae pv. syringae B728a	103		0						1		1								1										1
P. syringae pv. aceris M302273PT	104		0						1		1								2		1								1
P. syringae pv. mori 301020	105		1		1				1		1								2		1								1
P. syringae pv. phaseolicola 1448A	106		1		1				2		1		1						1										1
P. syringae pv. phaseolicola 1644R	107		1		1				2		1		1						1										1
P. syringae pv. glycinea B076	108		1		1				2		1		1						1										1
P. syringae pv. glycinea race 4	109		1		1				2		1		1						1										1
P. syringae pv. lachrymans M301315	110		1		1				2		1		1						2		1								1
P. syringae pv. tabaci ATCC 11528	111		1		1				2		1		1						2		1								1
P. syringae pv. tabaci 6605	112		1		1				2		1		1						2		1								1
P. savastanoi pv. savastanoi NCPPB 3335	113		0						2		1		1						2		1								1
P. syringae pv. aesculi 0893_23	114		0						2		1		1						2		1								1
P. syringae pv. aesculi 2250	115		0						2		1		1						1										1
P. syringae pv. aesculi NCPPB3681	116		0						2		1		1						1										1
P. syringae pv. aptata DSM 50252	117		0						1		1								1										1
P. syringae pv. japonica M301072PT	118		0						1		1								2		1								1
Pseudomonas sp. M47T1	119		0						0										4		1		2				1
P. psychrophila HA-4	120		0						1		1								1		1
P. fragi A22	121		0						0										1						1
P. fragi B25	122		1				1		1		1								0
P. gingeri NCPPB 3146	123		1		1				3		1		1				1		3		1				1		1
P. agarici NCPPB 2289	124		1				1		3		1		1				1		3				1				1		1
P. fuscovaginae CB98818	125		1				1		1								1		2				1		1
P. fuscovaginae UPB0736	126		1				1		1								1		1						1
P. brassicacearum NFM421	127		1		1				1		1								2						1		1
P. brassicacearum Q8r1-96	128		1		1				1		1								2						1		1
P. fluorescens Q2-87	129		2		1		1		2		1						1		2		1				1
P. fluorescens Wood1R	130		1		1				1		1								3		1				1		1
P. fluorescens F113	131		2		1		1		2		1						1		3		1				1		1
P. fluorescens Pf0-1	132		1		1				0										2		1						1
Pseudomonas sp. GM25	133		1		1				0										2		1						1
P. fluorescens R124	134		1		1				1		1								2		1						1
Pseudomonas sp. GM30	135		1		1				0										1		1
Pseudomonas sp. GM80	136		1		1				0										2		1						1
P. fluorescens NZ011	137		1		1				0										2		1						1
Pseudomonas sp. GM16	138		1		1				0										2		1						1
Pseudomonas sp. GM24	139		1		1				0										2		1						1
Pseudomonas sp. R62	141		1		1				0										1		1
Pseudomonas sp. GM49	142		0						1								1		1				1
Pseudomonas sp. GM48	143		1				1		0										1								1
Pseudomonas sp. GM74	144		1				1		0										2								1		1
Pseudomonas sp. GM33	145		1				1		0										1										1
Pseudomonas sp. GM55	146		0						0										2								1		1
Pseudomonas sp. GM78	147		0						0										1				1
Pseudomonas sp. GM21	148		0						0										0
Pseudomonas sp. GM50	149		1		1				1		1								3		1				1		1
Pseudomonas sp. GM102	150		1		1				1		1								2		1				1
Pseudomonas sp. GM79	151		0						0										3		1				1		1
Pseudomonas sp. GM18	152		0						0										2		1						1
Pseudomonas sp. GM41	153		0						0										2		1						1
P. mandelii JR-1	154		0						0										1		1
P. fluorescens NCIMB 11764	155		1				1		1								1		1		1
Pseudomonas sp. GM67	156		1				1		0										1		1
Pseudomonas sp. GM60	157		1				1		0										1		1
P. protegens Pf-5	158		1		1				0										1						1
P. fluorescens Wayne1	159		1		1				0										1						1
P. fluorescens NZ17	160		2		1		1		0										2		1				1
P. chlororaphis 30-84	161		2		1		1		0										2		1				1
Pseudomonas sp. GM17	162		2		1		1		0										2		1				1
P. chlororaphis GP72	163		2		1		1		0										2		1				1
P. chlororaphis O6	164		2		1		1		0										3		1		1		1
P. tolaasii NCPPB 2192	165		0						1		1								4		3				1
P. tolaasii PMS117	166		0						1		1								4		2				2
Pseudomonas sp. Ag1	167		1		1				2		1		1						2		1				1
Pseudomonas sp PAMC 25886	169		1		1				2		1		1						3		1				2
P. extremaustralis 14-3	170		1		1				1										3		3
P. fluorescens A506	171		0						1										2		1				1
P. fluorescens SS101	172		1						1		1								2		1				1
P. synxantha BG33R	173		1						1		1								2		1				1
P. fluorescens NZ007	174		1		1				2		1		1						2		1				1
P. fluorescens WH6	175		0						1		1								2		1				1
P. fluorescens SBW25	176		2		2				1*		1*								2*		1*				1
Pseudomonas sp. R81	177		1		1				1		1								2		1				1
P. fluorescens NZ052	178		1		1				1				1						3		1				2
