# Supplementary material for: Genome sequence reveals that Pseudomonas fluorescens F113 possesses a large and diverse array of systems for rhizosphere function and host interaction
Source: BMC Genomics. 2013 Jan 25;14:54. doi: 10.1186/1471-2164-14-54 (PMC3570484; doi:10.1186/1471-2164-14-54)
Supplement: Additional file 9 — GC content analysis of the SPI-1 clusters encoded in different strains belonging to the Pseudomonas genus. Asterisks indicate that the SPI-1 cluster is located on two different scaffolds. [file 1471-2164-14-54-S9.xlsx]

## Sheet: Feuil1
Strain	Genbank	Reference	Genome GC%	SPI-1 GC %	SPI-1 size (bp)
P. fluorescens F113	CP003150	Redondo-Nieto et al., 2012	60.8	61.2	23904
P. fluorescens Q2-87	AHPO00000000	Loper et al., 2012	60.7	60.5	25298
P. fluorescens HK44	AFOY00000000	Chauhan et al., 2011	58.7	57.1	30569
Pseudomonas sp. GM49	AKJL01000000	unpublished	59.6	58.9*	24519*
P. fuscovaginae UPB0736	AIEU00000000	Patel et al., 2012	61.5	62.5	23954
P. fuscovaginae CB98818	ALAQ01000000	unpublished	61.4	62.5*	23987*
P. gingeri NCPPB 3146	AKBP00000000	unpublished	62.7	64.1	23092
P. agarici NCPPB 2289	AKBQ00000000	unpublished	59.1	60.1	23896
P. putida B001	CAED00000000	Park et al., 2011	62.2	57.4	23951
P. montelii QM	AHGZ00000000	Ma et al., 2012	61.8	56.4	25693
Asterisks indicate that the SPI-1 cluster is located on two different scaffolds
